# Supplementary material for: Identification and Functional Analysis of the CgNAC043 Gene Involved in Lignin Synthesis from Citrus grandis “San Hong”
Source: Plants (Basel). 2022 Jan 31;11(3):403. doi: 10.3390/plants11030403 (PMC8838788; doi:10.3390/plants11030403)
Supplement: Supplementary file 1 [file plants-11-00403-s001.zip]

Archive with 1 entries (1 files):
- plants-1551142-supplementary.pdf
